# Supplementary material for: Enzyme Nanosheet-Based Electrochemical Aspartate Biosensor for Fish Point-of-Care Applications
Source: Micromachines (Basel). 2022 Aug 29;13(9):1428. doi: 10.3390/mi13091428 (PMC9505169; doi:10.3390/mi13091428)
Supplement: Supplementary file 1 [file micromachines-13-01428-s001.zip]

Archive with 1 entries (1 files):
- micromachines-1872484-supplementary.pdf
